# Supplementary material for: Identification of New Purpuroine Analogues from the Arctic Echinodermata Pteraster militaris That Inhibit FLT3-ITD+ AML Cell Lines
Source: Int J Mol Sci. 2022 Dec 13;23(24):15852. doi: 10.3390/ijms232415852 (PMC9779817; doi:10.3390/ijms232415852)
Supplement: Supplementary file 1 [file ijms-23-15852-s001.zip]

Archive with 1 entries (1 files):
- ijms-2012183-supplementary.pdf
